# Supplementary material for: In vitro fusion of single synaptic and dense core vesicles reproduces key physiological properties
Source: Nat Commun. 2019 Aug 29;10:3904. doi: 10.1038/s41467-019-11873-8 (PMC6715626; doi:10.1038/s41467-019-11873-8)
Supplement: Supplementary file 3 — Source Data File [file 41467_2019_11873_MOESM3_ESM.xlsx]

## Sheet: Figure 3A
Condition	Secretory Vesicle	Number of Bilayers	Normalized Docking (± standard error)	Percent Fusion (± standard error)	Number of Docking Events	Number of Fusion Events
syx(183-288):dSN25	SV	5	1.0 ± 0.2	24 ± 4	224	53
	DCV	14	1.0 ± 0.1	41 ± 1	823	340
	INS	5	1.0 ± 0.2	32 ± 4	327	111
syx(1-288):dSN25	SV	5	0.54 ± 0.10	11 ± 1	114	13
	DCV	5	0.30 ± 0.10	30 ± 2	160	49
	INS	4	0.45 ± 0.10	20 ± 4	117	23
syx(183-288)	SV	5	0.13 ± 0.06	--	27	2
	DCV	5	0.14 ± 0.02	--	38	4
	INS	5	0.08 ± 0.02	--	27	1
syx(1-288)	SV	5	0.09 ± 0.04	--	19	1
	DCV	5	0.03 ± 0.02	--	17	1
	INS	5	0.07 ± 0.04	--	24	1
dSN25	SV	5	0.10 ± 0.04	--	21	3
	DCV	5	0.15 ± 0.04	--	27	1
	INS	5	0.11 ± 0.04	--	35	1
no protein	SV	5	0.09 ± 0.02	--	18	1
	DCV	5	0.19 ± 0.04	--	41	4
	INS	5	0.09 ± 0.06	--	30	1
syx(1-288):dSN25 syb(1-96) inhibititor	SV	5	0.02 ± 0.02	--	7	1
	DCV	5	0.10 ± 0.04	--	19	2
	INS	5	0.06 ± 0.03	--	19	1
syx(1-288)dSN25, 0.5 μM Munc18, 2 μM complexin-1	SV	5	0.8 ± 0.2	--	244	17
	DCV	5	0.8 ± 0.1	--	203	6
	INS	5	0.9 ± 0.1	--	220	9

## Sheet: Figure 4A-D
Figure 4A									Figure 4B									Figure 4C									Figure 4D
No Munc13 (C1C2Mun)		No Munc13 (C1C2Mun) FIT		Munc13 (C1C2Mun)		Munc13 (C1C2Mun) FIT			No Munc13 (C1C2Mun)		No Munc13 (C1C2Mun) FIT		No Munc13 (C1C2Mun)		Munc13 (C1C2Mun) FIT			No Munc13 (C1C2Mun)		No Munc13 (C1C2Mun) FIT		Munc13 (C1C2Mun)		Munc13 (C1C2Mun) FIT			No Munc13 (C1C2Mun)		No Munc13 (C1C2Mun) FIT		Munc13 (C1C2Mun)		Munc13 (C1C2Mun) FIT
Fusion Probability (Y axis)	Time from calcium (s)	Fit (Y axis)	Time of FIT	Fusion Probability (Y axis)	Time from calcium (s)	Fit (Y axis)	Time of FIT		Fusion Probability (Y axis)	Time from calcium (s)	Fit (Y axis)	Time of FIT	Fusion Probability (Y axis)	Time from calcium (s)	Fit (Y axis)	Time of FIT		Fusion Probability (Y axis)	Time from calcium (s)	Fit (Y axis)	Time of FIT	Fusion Probability (Y axis)	Time from calcium (s)	Fit (Y axis)	Time of FIT		Fusion Probability (Y axis)	Time from calcium (s)	Fit (Y axis)	Time of FIT	Fusion Probability (Y axis)	Time from calcium (s)	Fit (Y axis)	Time of FIT
1.0678	0.05032	1.15419	0.05032	2.70175	0	0	0		1.36956	0.20031	2.61	0.20031	0.434783	0	0	0		0.210301	0.40004	0.0018179	0.40004	0.472	0.40004	1.23352	0.40004		0.16296	0.20002	0.0124885	0.20002	2.14947	0.20002	2.7804	0.20002
3.20339	0.10064	2.25626	0.10064	18.0117	0.05032	14.7557	0.05032		3.56087	0.40062	5.11938	0.40062	3.91304	0.20002	3.95987	0.20002		0.420601	1.0001	0.052971	1.0001	2.36	0.60006	2.2007	0.60006		0.48888	0.80008	0.296481	0.80008	5.05125	0.40004	5.2992	0.40004
3.91525	0.20128	4.31334	0.20128	29.7193	0.10064	26.5745	0.10064		6.43696	0.60093	7.53203	0.60093	7.82609	0.40004	7.68536	0.40004		0.630899	1.20012	0.100683	1.20012	2.832	0.80008	3.29065	0.80008		0.8148	1.0001	0.480543	1.0001	7.30819	0.60006	7.6835	0.60006
4.27119	0.2516	5.27274	0.2516	39.1754	0.15096	36.0409	0.15096		9.86089	0.80124	9.85169	0.80124	14.3478	0.60006	11.1903	0.60006		1.2618	1.40014	0.17142	1.40014	5.192	1.20012	5.70462	1.20012		0.97776	1.20012	0.706462	1.20012	10.5324	0.80008	9.96106	0.80008
6.05085	0.30192	6.18881	0.30192	43.6784	0.20128	43.623	0.20128		12.1891	1.00155	12.0819	1.00155	20.4348	0.80008	14.4879	0.80008		1.8927	1.60016	0.2693	1.60016	5.664	1.40014	6.98491	1.40014		1.14072	1.40014	0.97108	1.40014	12.8968	1.0001	12.146	1.0001
6.76271	0.35224	7.06352	0.35224	48.1813	0.2516	49.696	0.2516		14.9283	1.20186	14.2262	1.20186	21.3043	1.0001	17.5902	1.0001		2.10301	2.60026	1.26998	2.60026	8.024	1.60016	8.29356	1.60016		1.30368	1.60016	1.27088	1.60016	15.4762	1.20012	14.2475	1.20012
7.47458	0.40256	7.89872	0.40256	53.1345	0.30192	54.5603	0.30192		17.9413	1.40217	16.2878	1.40217	23.0435	1.20012	20.5089	1.20012		2.3133	3.20032	2.33266	3.20032	10.856	1.80018	9.61928	1.80018		1.46664	1.80018	1.60218	1.80018	18.4854	1.40014	16.2719	1.40014
7.83051	0.45288	8.6962	0.45288	55.8363	0.35224	58.4564	0.35224		19.3109	1.60248	18.2699	1.60248	23.913	1.40014	23.2549	1.40014		2.5236	3.40034	2.76471	3.40034	12.272	2.0002	10.953	2.0002		2.28144	2.20022	2.34469	2.20022	19.8826	1.60016	18.2246	1.60016
9.25424	0.5032	9.45767	0.5032	57.6374	0.40256	61.577	0.40256		20.2696	1.80279	20.1756	1.80279	25.6522	1.60016	25.8384	1.60016		2.73391	3.60036	3.23406	3.60036	14.632	2.20022	12.2874	2.20022		2.4444	2.40024	2.74882	2.40024	21.7096	1.80018	20.1096	1.80018
9.9661	0.55352	10.1848	0.55352	61.2398	0.45288	64.0764	0.45288		21.2283	2.0031	22.0079	2.0031	29.1304	1.80018	28.2689	1.80018		3.36481	3.80038	3.73926	3.80038	15.576	2.40024	13.6164	2.40024		2.60736	2.60026	3.17045	2.60026	23.3217	2.0002	21.9307	2.0002
10.322	0.60384	10.879	0.60384	63.0409	0.5032	66.0784	0.5032		23.0087	2.20341	23.7695	2.20341	30.8696	2.0002	30.5556	2.0002		3.78541	4.0004	4.27861	4.0004	16.52	2.60026	14.9352	2.60026		3.09624	3.0003	4.05407	3.0003	24.3965	2.20022	23.6908	2.20022
11.7458	0.65416	11.5419	0.65416	65.7427	0.55352	67.6819	0.55352		25.2	2.40372	25.4632	2.40372	33.4783	2.20022	32.7069	2.20022		4.62661	4.40044	5.45198	4.40044	18.408	2.80028	16.2397	2.80028		3.42216	3.20032	4.51055	3.20032	25.9011	2.40024	25.3928	2.40024
12.1017	0.70448	12.1749	0.70448	68.8947	0.60384	68.9663	0.60384		26.9804	2.60403	27.0916	2.60403	34.7826	2.40024	34.7309	2.40024		5.0472	4.60046	6.08178	4.60046	19.352	3.0003	17.5265	3.0003		5.05176	3.40034	4.9735	3.40034	26.7609	2.60026	27.0393	2.60026
13.5254	0.7548	12.7792	0.7548	69.345	0.65416	69.995	0.65416		28.8978	2.80434	28.6573	2.80434	36.087	2.60026	36.6351	2.60026		6.30899	4.80048	6.73726	4.80048	20.296	3.20032	18.793	3.20032		5.86656	3.60036	5.44072	3.60036	28.158	2.80028	28.6326	2.80028
14.5932	0.80512	13.3563	0.80512	69.7953	0.70448	70.8189	0.70448		30.9522	3.00465	30.1625	3.00465	37.3913	2.80028	38.4266	2.80028		6.93992	5.0005	7.4162	5.0005	20.768	3.40034	20.037	3.40034		6.35544	3.80038	5.91019	3.80038	29.1253	3.0003	30.1747	3.0003
15.661	0.85544	13.9073	0.85544	71.1462	0.7548	71.4789	0.7548		31.7739	3.20496	31.6098	3.20496	37.8261	3.0003	40.112	3.0003		7.57079	5.20052	8.11621	5.20052	21.712	3.60036	21.2567	3.60036		6.68136	4.0004	6.38011	4.0004	29.8776	3.20032	31.6677	3.20032
16.3729	0.90576	14.4335	0.90576	71.5965	0.80512	72.0075	0.80512		33.8283	3.40527	33.0012	3.40527	40.4348	3.20032	41.6977	3.20032		7.7811	5.40054	8.83499	5.40054	22.656	3.80038	22.4506	3.80038		7.17024	4.20042	6.84885	4.20042	31.3822	3.40034	33.1134	3.40034
16.7288	1.05672	15.8736	1.05672	72.4971	0.90576	72.77	0.90576		34.9239	3.60558	34.3391	3.60558	42.6087	3.40034	43.1895	3.40034		8.20172	5.60056	9.57014	5.60056	23.128	4.0004	23.6178	4.0004		7.82208	4.40044	7.31496	4.40044	32.5644	3.60036	34.5137	3.60036
17.0847	1.10704	16.3109	1.10704	73.3977	0.95608	73.0416	0.95608		35.7456	3.80589	35.6254	3.80589	44.3478	3.60036	44.5931	3.60036		9.46352	5.80058	10.3195	5.80058	24.544	4.20042	24.7573	4.20042		8.31096	4.60046	7.77716	4.60046	33.5317	3.80038	35.87	3.80038
17.7966	1.258	17.5079	1.258	74.2982	1.0064	73.2592	1.0064		36.9783	4.0062	36.8621	4.0062	45.6522	3.80038	45.9135	3.80038		10.9356	6.0006	11.0808	6.0006	27.848	4.40044	25.8686	4.40044		8.63688	4.80048	8.23433	4.80048	35.2513	4.0004	37.184	4.0004
18.5085	1.5096	19.1687	1.5096	74.7485	1.15736	73.6848	1.15736		37.663	4.20651	38.0511	4.20651	47.3913	4.0004	47.1558	4.0004		13.2489	6.20062	11.8519	6.20062	28.32	4.80048	28.0049	4.80048		9.45168	5.0005	8.68546	5.0005	36.326	4.20042	38.4572	4.20042
18.8644	1.55992	19.4572	1.55992	75.1988	1.258	73.846	1.258		39.3065	4.40682	39.1942	4.40682	47.8261	4.20042	48.3246	4.20042		14.3004	6.40064	12.6307	6.40064	28.792	5.0005	29.0297	5.0005		9.7776	5.20052	9.12971	5.20052	38.4755	4.40044	39.6909	4.40044
19.5763	1.61024	19.7327	1.61024	75.6491	1.35864	73.9495	1.35864		40.1283	4.60713	40.2933	4.60713	48.2609	4.40044	49.4242	4.40044		15.3519	6.60066	13.4154	6.60066	30.208	5.20052	30.0255	5.20052		9.94056	5.40054	9.56634	5.40054	39.3353	4.60046	40.8866	4.60046
19.9322	1.7612	20.4868	1.7612	76.0994	1.66056	74.0857	1.66056		40.6761	4.80744	41.3501	4.80744	48.6957	4.60046	50.4587	4.60046		15.5623	6.80068	14.2039	6.80068	30.68	5.40054	30.9925	5.40054		10.5924	5.60056	9.99471	5.60056	40.7324	4.80048	42.0455	4.80048
20.6441	1.91216	21.1432	1.91216	76.5497	1.86184	74.1145	1.86184		41.6348	5.00775	42.3661	5.00775	49.5652	4.80048	51.432	4.80048		16.4034	7.0007	14.9945	7.0007	32.568	5.60056	31.9309	5.60056		10.9183	5.80058	10.4143	5.80058	42.0221	5.0005	43.1688	5.0005
21	2.0128	21.533	2.0128	77	2.41536	74.1329	2.41536		42.3196	5.20806	43.3429	5.20806	50	5.0005	52.3477	5.0005		17.2446	7.20072	15.7856	7.20072	33.04	6.0006	33.7232	6.0006		11.5702	6.0006	10.8247	6.0006	42.8819	5.20052	44.2577	5.20052
									43.1413	5.40837	44.282	5.40837	50.4348	5.20052	53.2092	5.20052		17.8755	7.40074	16.5756	7.40074	33.984	6.40064	35.4056	6.40064		11.7331	6.80068	12.3679	6.80068	43.9566	5.40054	45.3133	5.40054
									43.8261	5.60868	45.185	5.60868	52.1739	5.40054	54.0197	5.40054		18.2962	7.60076	17.363	7.60076	34.928	6.60066	36.2066	6.60066		11.8961	7.0007	12.7283	7.0007	45.3538	5.60056	46.3368	5.60056
									45.0587	5.80899	46.0532	5.80899	53.4783	5.60056	54.7822	5.60056		19.3477	7.80078	18.1464	7.80078	35.4	7.20072	38.4561	7.20072		12.222	7.20072	13.0782	7.20072	47.3958	5.80058	47.3291	5.80058
									46.2913	6.0093	46.8879	6.0093	54.7826	5.80058	55.4996	5.80058		19.7682	8.0008	18.9246	8.0008	38.232	7.40074	39.1565	7.40074		12.8738	7.40074	13.4178	7.40074	48.578	6.0006	48.2913	6.0006
									47.7978	6.20961	47.6904	6.20961	55.6522	6.0006	56.1745	6.0006		20.6094	8.20082	19.6964	8.20082	40.12	7.60076	39.8333	7.60076		13.0368	7.60076	13.7471	7.60076	49.3303	6.20062	49.2244	6.20062
									49.1674	6.40992	48.4619	6.40992	56.087	6.40064	57.4069	6.40064		21.6609	8.40084	20.4608	8.40084	41.536	7.80078	40.487	7.80078		13.5257	7.80078	14.0661	7.80078	50.5125	6.40064	50.1292	6.40064
									51.2217	6.61023	49.2038	6.61023	56.5217	6.80068	58.4977	6.80068		22.0816	8.60086	21.2168	8.60086	42.008	8.40084	42.3156	8.40084		14.3405	8.0008	14.3748	8.0008	52.6619	6.60066	51.0066	6.60066
									51.6326	6.81054	49.917	6.81054	56.9565	7.0007	58.9951	7.0007		22.5021	8.80088	21.9635	8.80088	42.48	9.20092	44.4677	9.20092		14.6664	8.20082	14.6736	8.20082	53.5217	6.80068	51.8576	6.80068
									52.3174	7.01085	50.6028	7.01085	57.8261	7.20072	59.4631	7.20072		23.133	9.0009	22.7	9.0009	42.952	9.40094	44.9586	9.40094		14.8294	8.40084	14.9623	8.40084	54.5965	7.0007	52.6829	7.0007
									52.7283	7.21116	51.2621	7.21116	58.2609	7.40074	59.9035	7.40074		23.764	9.20092	23.4259	9.20092	43.424	9.60096	45.4318	9.60096		15.6442	8.60086	15.2414	8.60086	55.1338	7.20072	53.4833	7.20072
									53.55	7.41147	51.896	7.41147	59.5652	7.60076	60.3177	7.60076		24.6052	9.40094	24.1403	9.40094	44.84	10.201	46.7509	10.201		15.8071	8.80088	15.5108	8.80088	56.1011	7.40074	54.2597	7.40074
									54.0978	7.61178	52.5055	7.61178	60	7.80078	60.7075	7.80078		25.0258	9.60096	24.8427	9.60096	45.312	10.401	47.1588	10.401		15.9701	9.0009	15.7708	9.0009	56.9609	7.60076	55.0128	7.60076
									54.5087	7.81209	53.0914	7.81209	60.4348	8.0008	61.0742	8.0008		25.4463	9.80098	25.5327	9.80098	45.784	10.8011	47.9303	10.8011		16.296	9.20092	16.0216	9.20092	58.0356	7.80078	55.7433	7.80078
									54.7826	8.0124	53.6548	8.0124	60.8696	8.80088	62.3363	8.80088		26.4979	10.001	26.2099	10.001	47.2	11.2011	48.6457	11.2011		16.459	9.40094	16.2635	9.40094	58.358	8.0008	56.4519	8.0008
									55.6044	8.21271	54.1964	8.21271	61.7391	9.0009	62.6066	9.0009		26.9184	10.201	26.8738	10.201	48.144	11.6012	49.3089	11.6012		16.6219	9.80098	16.721	9.80098	59.0029	8.20082	57.1392	8.20082
									55.8783	8.41302	54.7173	8.41302	62.6087	9.20092	62.8608	9.20092		27.7597	10.401	27.5242	10.401	48.616	11.8012	49.622	11.8012		17.1108	10.001	16.9372	10.001	59.4328	8.40084	57.806	8.40084
									56.0152	8.61333	55.2179	8.61333	63.0435	9.40094	63.1	9.40094		28.3906	10.6011	28.1609	10.6011	49.088	12.0012	49.9234	12.0012		17.4367	10.201	17.1453	10.201	59.6477	8.60086	58.4529	8.60086
									56.563	8.81364	55.6994	8.81364	63.4783	9.60096	63.3251	9.60096		28.6009	11.0011	29.3925	11.0011	49.56	12.2012	50.2134	12.2012		17.5997	10.401	17.3455	10.401	60.0776	8.80088	59.0804	8.80088
									57.1109	9.01395	56.1622	9.01395	63.913	9.80098	63.5368	9.80098		28.8112	11.2011	29.9871	11.2011	51.448	12.4012	50.4926	12.4012		17.9256	10.8011	17.7233	10.8011	60.8299	9.0009	59.6892	9.0009
									57.7956	9.21426	56.6072	9.21426	64.3478	10.001	63.7361	10.001		29.442	11.4011	30.5675	11.4011	51.92	13.0013	51.2683	13.0013		18.2515	11.0011	17.9013	11.0011	61.1523	9.20092	60.2798	9.20092
									58.0696	9.41457	57.035	9.41457	64.7826	10.401	64.0998	10.401		30.073	11.6012	31.1337	11.6012	52.392	13.4013	51.7376	13.4013		18.4145	12.0012	18.6916	12.0012	61.3673	9.40094	60.8529	9.40094
									58.3435	9.81519	57.8419	9.81519	65.6522	11.6012	64.959	11.6012		30.7038	11.8012	31.6857	11.8012	52.864	13.6014	51.959	13.6014		18.5774	12.2012	18.8313	12.2012	61.5822	9.60096	61.4088	9.60096
									58.6174	10.0155	58.2221	10.0155	66.087	11.8012	65.074	11.8012		30.9141	12.0012	32.2235	12.0012	53.336	14.2014	52.5736	14.2014		18.9034	12.4012	18.9653	12.4012	62.2271	9.80098	61.9482	9.80098
									58.8913	10.2158	58.5877	10.2158	66.5217	12.4012	65.3798	12.4012		31.3348	12.2012	32.7473	12.2012	53.808	15.4015	53.6064	15.4015		19.0663	12.8013	19.2172	12.8013	62.442	10.001	62.4715	10.001
									59.3022	10.6164	59.2772	10.6164	66.9565	12.6013	65.47	12.6013		31.7554	12.4012	33.2572	12.4012	54.752	15.6016	53.7561	15.6016		19.3922	13.0013	19.3355	13.0013	62.7644	10.201	62.9793	10.201
									59.4391	10.8167	59.6021	10.8167	67.3913	13.2013	65.7096	13.2013		31.9657	12.6013	33.7532	12.6013	55.224	16.8017	54.5403	16.8017		19.7182	14.0014	19.8576	14.0014	62.8719	10.401	63.472	10.401
									59.85	11.017	59.9145	11.017	67.8261	13.6014	65.8466	13.6014		33.0172	12.8013	34.2356	12.8013	55.696	17.8018	55.0656	17.8018		19.8811	14.6015	20.1214	14.6015	63.6242	10.6011	63.95	10.6011
									59.987	11.4177	60.5036	11.4177	68.2609	13.8014	65.9091	13.8014		34.279	13.0013	34.7044	13.0013	56.168	18.8019	55.4964	18.8019		20.207	14.8015	20.202	14.8015	63.9467	10.8011	64.4139	10.8011
									60.2609	11.618	60.7813	11.618	68.6957	14.6015	66.1242	14.6015		36.1717	13.2013	35.1599	13.2013	56.64	19.4019	55.7166	19.4019		20.37	15.0015	20.2792	15.0015	64.8064	11.0011	64.864	11.0011
									60.3978	11.8183	61.0482	11.8183	69.1304	14.8015	66.1703	14.8015		37.0129	13.4013	35.6023	13.4013	57.112	21.6022	56.3317	21.6022						65.0214	11.2011	65.3007	11.2011
									60.5348	12.0186	61.3049	12.0186	70	15.2015	66.2544	15.2015		37.2232	13.6014	36.0318	13.6014	57.584	22.0022	56.4173	22.0022						65.4513	11.4011	65.7245	11.4011
									60.8087	12.2189	61.5516	12.2189						37.8541	14.2014	37.2449	14.2014	58.056	26.6027	57.0348	26.6027						65.6662	11.6012	66.1357	11.6012
									61.0826	12.4192	61.7889	12.4192						38.2747	14.8015	38.3502	14.8015	58.528	28.0028	57.1345	28.0028						66.2036	11.8012	66.5347	11.8012
									61.3565	12.6195	62.0169	12.6195						38.9056	15.0015	38.6958	15.0015	59	30.203	57.2441	30.203						66.741	12.0012	66.9219	12.0012
									61.4935	12.8198	62.2363	12.8198						39.1159	15.4015	39.3545	15.4015										67.2783	12.2012	67.2976	12.2012
									61.9044	13.0202	62.4471	13.0202						39.5365	15.6016	39.6681	15.6016										67.6007	12.4012	67.6622	12.4012
									62.0413	13.2205	62.6498	13.2205						39.7468	15.8016	39.9715	15.8016										68.1381	12.6013	68.016	12.6013
									62.1783	13.4208	62.8448	13.4208						39.9571	16.2016	40.5489	16.2016										68.3531	12.8013	68.3594	12.8013
									62.3152	13.8214	63.2123	13.8214						40.3777	16.4016	40.8233	16.4016										68.8904	13.0013	68.6926	13.0013
									62.4522	14.0217	63.3856	14.0217						40.7983	16.6017	41.0887	16.6017										69.1054	13.2013	69.0159	13.2013
									62.5891	14.4223	63.7125	14.4223						41.0086	16.8017	41.3451	16.8017										69.3203	13.4013	69.3297	13.4013
									62.7261	14.6226	63.8663	14.6226						41.4292	17.0017	41.5929	17.0017										69.4278	13.8014	69.9297	13.8014
									63	15.0232	64.1567	15.0232						41.6395	17.2017	41.8324	17.2017										69.6427	14.0014	70.2165	14.0014
																		42.2704	17.8018	42.5028	17.8018										69.7502	14.2014	70.4948	14.2014
																		42.4807	18.2018	42.9122	18.2018										69.9652	14.4014	70.7649	14.4014
																		43.1116	18.4018	43.1064	18.4018										70.1801	14.6015	71.027	14.6015
																		43.3219	18.8019	43.4746	18.8019										70.2876	14.8015	71.2814	14.8015
																		43.5322	19.0019	43.649	19.0019										70.61	15.0015	71.5283	15.0015
																		43.7425	19.4019	43.9797	19.4019
																		43.9528	19.602	44.1364	19.602
																		44.1631	20.202	44.5736	20.202
																		44.3734	20.402	44.709	20.402
																		44.5837	20.6021	44.8397	20.6021
																		45.0043	20.8021	44.9655	20.8021
																		45.2146	21.0021	45.0869	21.0021
																		45.4249	21.6022	45.4253	21.6022
																		45.6352	22.2022	45.728	22.2022
																		45.8455	23.4023	46.2409	23.4023
																		46.0558	24.0024	46.4572	24.0024
																		46.4764	24.4024	46.5885	24.4024
																		46.897	24.6025	46.6504	24.6025
																		47.1073	25.0025	46.7676	25.0025
																		47.5279	25.2025	46.8229	25.2025
																		47.7382	25.4025	46.8762	25.4025
																		47.9485	28.0028	47.4122	28.0028
																		48.3691	29.2029	47.5829	29.2029
																		48.5794	29.4029	47.6078	29.4029
																		49	30.203	47.6981	30.203

## Sheet: Figure 4E
Figure 4E
Condition	Secretory Vesicle	Number of Bilayers	Percent Fusion (± standard error)	Number of Docking Events	Number of Fusion Events	Δt calcium (s)
No C1C2MUN	SV	5	21 ± 3	316	69	0.14 ± 0.07
	DCV	5	63 ± 2	723	462	0.5 ± 0.4
	INS	5	49 ± 2	472	231	0.24 ± 0.09
	DCV CAPS KD	5	20 ± 3	701	147	0.3 ± 0.1
0.2 µM C1C2MUN	SV	5	77 ± 3	222	171	0.2 ± 0.1
	DCV	5	70 ± 3	233	161	0.24 ± 0.09
	INS	5	59 ± 3	215	125	0.3 ± 0.1
	DCV CAPS KD	5	70 ± 2	524	375	0.25 ± 0.05

## Sheet: Figure 5A
Figure 5A
synaptic vesicles					dense core vesicles					insulin vesicle
Fusion Probability (Y axis)	Time from calcium (s)	Fit (Y axis)	Time of FIT		Fusion Probability (Y axis)	Time from calcium (s)	Fit (Y axis)	Time of FIT		Fusion Probability (Y axis)	Time from calcium (s)	Fit (Y axis)	Time of FIT
0.0352941	0	0	0		0.00656232	0	0	0		0.00824539	0.40004	0.0215485	0.40004
0.235294	0.05032	0.199093	0.05032		0.0590609	0.20002	0.0597677	0.20002		0.041227	0.60006	0.0384442	0.60006
0.388236	0.10064	0.35856	0.10064		0.118122	0.40004	0.115998	0.40004		0.0494723	0.80008	0.0574844	0.80008
0.511765	0.15096	0.486287	0.15096		0.216557	0.60006	0.1689	0.60006		0.0906993	1.20012	0.0996543	1.20012
0.570589	0.20128	0.588589	0.20128		0.308429	0.80008	0.21867	0.80008		0.0989447	1.40014	0.12202	1.40014
0.629413	0.2516	0.67053	0.2516		0.321554	1.0001	0.265495	1.0001		0.140172	1.60016	0.144881	1.60016
0.694118	0.30192	0.736162	0.30192		0.347803	1.20012	0.309549	1.20012		0.189644	1.80018	0.16804	1.80018
0.729413	0.35224	0.788731	0.35224		0.360928	1.40014	0.350994	1.40014		0.21438	2.0002	0.191339	2.0002
0.752942	0.40256	0.830836	0.40256		0.387177	1.60016	0.389987	1.60016		0.255607	2.20022	0.214649	2.20022
0.800001	0.45288	0.864559	0.45288		0.439676	1.80018	0.426672	1.80018		0.272098	2.40024	0.237866	2.40024
0.82353	0.5032	0.891572	0.5032		0.465925	2.0002	0.461186	2.0002		0.288589	2.60026	0.260904	2.60026
0.858825	0.55352	0.913207	0.55352		0.505299	2.20022	0.493656	2.20022		0.32157	2.80028	0.283692	2.80028
0.9	0.60384	0.930537	0.60384		0.524986	2.40024	0.524205	2.40024		0.338061	3.0003	0.306172	3.0003
0.905883	0.65416	0.944417	0.65416		0.544673	2.60026	0.552946	2.60026		0.354552	3.20032	0.328297	3.20032
0.911765	0.70448	0.955533	0.70448		0.56436	2.80028	0.579985	2.80028		0.362797	3.40034	0.350028	3.40034
0.929413	0.7548	0.964439	0.7548		0.570922	3.0003	0.605424	3.0003		0.379288	3.60036	0.371334	3.60036
0.935295	0.80512	0.971571	0.80512		0.610296	3.20032	0.629358	3.20032		0.395779	3.80038	0.392191	3.80038
0.94706	0.90576	0.981859	0.90576		0.643108	3.40034	0.651875	3.40034		0.404024	4.0004	0.41258	4.0004
0.958825	0.95608	0.985524	0.95608		0.669357	3.60036	0.673059	3.60036		0.42876	4.20042	0.432486	4.20042
0.970589	1.0064	0.98846	1.0064		0.689044	3.80038	0.692989	3.80038		0.486478	4.40044	0.451899	4.40044
0.976471	1.15736	0.994202	1.15736		0.715293	4.0004	0.711739	4.0004		0.494723	4.80048	0.489219	4.80048
0.982354	1.258	0.996377	1.258		0.721856	4.20042	0.72938	4.20042		0.502969	5.0005	0.507121	5.0005
0.988236	1.35864	0.997774	1.35864		0.728418	4.40044	0.745977	4.40044		0.527705	5.20052	0.524517	5.20052
0.994118	1.66056	0.999611	1.66056		0.73498	4.60046	0.761591	4.60046		0.53595	5.40054	0.54141	5.40054
1	1.86184	1	1.86184		0.748105	4.80048	0.776281	4.80048		0.568932	5.60056	0.557803	5.60056
					0.754667	5.0005	0.790102	5.0005		0.577177	6.0006	0.589113	6.0006
					0.76123	5.20052	0.803104	5.20052		0.593668	6.40064	0.618501	6.40064
					0.787479	5.40054	0.815337	5.40054		0.610159	6.60066	0.632496	6.60066
					0.807166	5.60056	0.826846	5.60056		0.618404	7.20072	0.671791	7.20072
					0.826853	5.80058	0.837674	5.80058		0.667877	7.40074	0.684028	7.40074
					0.839977	6.0006	0.847861	6.0006		0.700858	7.60076	0.69585	7.60076
					0.84654	6.40064	0.866461	6.40064		0.725594	7.80078	0.707269	7.80078
					0.853102	6.80068	0.882925	6.80068		0.73384	8.40084	0.739214	8.40084
					0.859664	7.0007	0.890434	7.0007		0.742085	9.20092	0.776808	9.20092
					0.872789	7.20072	0.897498	7.20072		0.750331	9.40094	0.785384	9.40094
					0.879351	7.40074	0.904144	7.40074		0.758576	9.60096	0.79365	9.60096
					0.899038	7.60076	0.910396	7.60076		0.783312	10.201	0.816693	10.201
					0.905601	7.80078	0.916279	7.80078		0.791558	10.401	0.82382	10.401
					0.912163	8.0008	0.921813	8.0008		0.799803	10.8011	0.837296	10.8011
					0.918725	8.80088	0.940863	8.80088		0.824539	11.2011	0.849794	11.2011
					0.93185	9.0009	0.944942	9.0009		0.84103	11.6012	0.861379	11.6012
					0.944975	9.20092	0.94878	9.20092		0.849275	11.8012	0.866849	11.8012
					0.951537	9.40094	0.952391	9.40094		0.857521	12.0012	0.872114	12.0012
					0.958099	9.60096	0.955788	9.60096		0.865766	12.2012	0.877181	12.2012
					0.964662	9.80098	0.958984	9.80098		0.898748	12.4012	0.882057	12.4012
					0.971224	10.001	0.96199	10.001		0.906993	13.0013	0.895608	13.0013
					0.977786	10.401	0.96748	10.401		0.915238	13.4013	0.903807	13.4013
					0.990911	11.6012	0.980448	11.6012		0.923484	13.6014	0.907674	13.6014
					0.997473	11.8012	0.982184	11.8012		0.931729	14.2014	0.918412	14.2014
					1.0004	12.4012	0.9868	12.4012		0.939975	15.4015	0.936453	15.4015
					1.00106	12.6013	0.98816	12.6013		0.956465	15.6016	0.939068	15.6016
					1.00172	13.2013	0.991777	13.2013		0.964711	16.8017	0.952767	16.8017
					1.00237	13.6014	0.993846	13.6014		0.972956	17.8018	0.961944	17.8018
					1.00303	13.8014	0.994789	13.8014		0.981202	18.8019	0.969469	18.8019
					1.00368	14.6015	0.998036	14.6015		0.989447	19.4019	0.973316	19.4019
					1.00434	14.8015	0.998731	14.8015		0.997692	21.6022	0.984062	21.6022
					1.00565	15.2015	1	15.2015		1.00594	22.0022	0.985557	22.0022
										1.01418	26.6027	0.996344	26.6027
										1.02243	28.0028	0.998085	28.0028
										1.03067	30.203	1	30.203

## Sheet: Figure 5B
			Raw Kinetics and FITS															SUMMARY
Figure 5B
			DCV +syt-1					DCV +syt-7					DCV +syt-9					Synaptotagmin Isoform	Number of Experiments	Fusion Probability (%)	Number of Docking Events	Number of Fusion Events
Condition (x-axis)	k ± fit error (s-1) (y- axis)		Fusion Probability (Y axis)	Time from calcium (s)	Fit (Y axis)	Time of FIT		Fusion Probability (Y axis)	Time from calcium (s)	Fit (Y axis)	Time of FIT		Fusion Probability (Y axis)	Time from calcium (s)	Fit (Y axis)	Time of FIT		syt-1	5	63.7 ± 1.7	227	145
syt-1	0.17 ± 0.02		0.0262091	0.20002	0.00688952	0.20002		0.0461713	0.20002	0.118032	0.20002		0.00971185	0	-0.016556	0		syt-7	5	66.3 ± 3.1	189	126
syt-7	0.34 ± 0.01		0.0458658	0.40004	0.018872	0.40004		0.126202	0.40004	0.133071	0.40004		0.0291355	0.20002	7.40325e-05	0.20002		syt-9	5	69.0 ± 2.6	309	209
syt-9	0.22 ± 0.01		0.124493	0.60006	0.0307235	0.60006		0.19392	0.60006	0.147876	0.60006		0.0582711	0.40004	0.0164405	0.40004
			0.157254	0.80008	0.0424455	0.80008		0.246247	0.80008	0.162448	0.80008		0.0825507	0.60006	0.0325477	0.60006
			0.170359	1.0001	0.0540394	1.0001		0.295496	1.0001	0.176791	1.0001		0.121398	0.80008	0.0483996	0.80008
			0.176911	1.20012	0.0655066	1.20012		0.33859	1.20012	0.19091	1.20012		0.179669	1.0001	0.0640003	1.0001
			0.190016	1.40014	0.0768485	1.40014		0.363214	1.40014	0.204808	1.40014		0.233084	1.20012	0.0793538	1.20012
			0.209672	1.60016	0.0880664	1.60016		0.409386	1.60016	0.218488	1.60016		0.247652	1.40014	0.0944641	1.40014
			0.229329	1.80018	0.0991617	1.80018		0.421698	1.80018	0.231953	1.80018		0.276788	1.60016	0.109335	1.60016
			0.242434	2.0002	0.110136	2.0002		0.437088	2.0002	0.245207	2.0002		0.320491	1.80018	0.12397	1.80018
			0.262091	2.20022	0.12099	2.20022		0.467869	2.20022	0.258254	2.20022		0.349627	2.0002	0.138373	2.0002
			0.275195	2.40024	0.131725	2.40024		0.480182	2.40024	0.271096	2.40024		0.383618	2.20022	0.152548	2.20022
			0.2883	2.60026	0.142344	2.60026		0.489416	2.60026	0.283737	2.60026		0.422465	2.40024	0.166499	2.40024
			0.294852	2.80028	0.152846	2.80028		0.523275	2.80028	0.29618	2.80028		0.446745	2.60026	0.180228	2.60026
			0.327613	3.0003	0.163233	3.0003		0.541743	3.0003	0.308427	3.0003		0.466169	2.80028	0.19374	2.80028
			0.360375	3.20032	0.173507	3.20032		0.550978	3.20032	0.320483	3.20032		0.475881	3.0003	0.207038	3.0003
			0.386584	3.40034	0.183668	3.40034		0.572524	3.40034	0.33235	3.40034		0.495304	3.20032	0.220124	3.20032
			0.412793	3.60036	0.193719	3.60036		0.578681	3.60036	0.344031	3.60036		0.505016	3.40034	0.233004	3.40034
			0.445554	3.80038	0.20366	3.80038		0.600227	3.80038	0.355528	3.80038		0.553575	3.60036	0.24568	3.60036
			0.458658	4.0004	0.213492	4.0004		0.615618	4.0004	0.366846	4.0004		0.563287	3.80038	0.258154	3.80038
			0.465211	4.20042	0.223216	4.20042		0.634086	4.20042	0.377986	4.20042		0.572999	4.0004	0.270431	4.0004
			0.49142	4.40044	0.232834	4.40044		0.667945	4.40044	0.388952	4.40044		0.597279	4.20042	0.282514	4.20042
			0.517629	4.60046	0.242348	4.60046		0.689492	4.60046	0.399745	4.60046		0.611847	4.40044	0.294405	4.40044
			0.537286	4.80048	0.251757	4.80048		0.711038	4.80048	0.41037	4.80048		0.621558	4.60046	0.306107	4.60046
			0.543838	5.0005	0.261063	5.0005		0.735663	5.0005	0.420828	5.0005		0.636126	4.80048	0.317624	4.80048
			0.570047	5.20052	0.270268	5.20052		0.747975	5.20052	0.431122	5.20052		0.65555	5.0005	0.328959	5.0005
			0.596256	5.40054	0.279372	5.40054		0.751053	5.40054	0.441255	5.40054		0.674974	5.20052	0.340114	5.20052
			0.615913	5.60056	0.288376	5.60056		0.754132	5.60056	0.451228	5.60056		0.699253	5.40054	0.351092	5.40054
			0.622465	5.80058	0.297283	5.80058		0.763366	5.80058	0.461046	5.80058		0.713821	5.60056	0.361897	5.60056
			0.642122	6.0006	0.306091	6.0006		0.784912	6.0006	0.47071	6.0006		0.733245	5.80058	0.37253	5.80058
			0.661779	6.20062	0.314804	6.20062		0.794147	6.20062	0.480222	6.20062		0.76238	6.0006	0.382994	6.0006
			0.687988	6.40064	0.323421	6.40064		0.809537	6.40064	0.489585	6.40064		0.78666	6.20062	0.393293	6.20062
			0.69454	6.60066	0.331944	6.60066		0.815693	6.60066	0.498802	6.60066		0.791516	6.40064	0.403429	6.40064
			0.714197	6.80068	0.340374	6.80068		0.824928	6.80068	0.507874	6.80068		0.801228	6.60066	0.413404	6.60066
			0.727301	7.0007	0.348712	7.0007		0.828006	7.0007	0.516803	7.0007		0.806084	6.80068	0.42322	6.80068
			0.740406	7.40074	0.356959	7.40074		0.834162	7.20072	0.525593	7.20072		0.810939	7.0007	0.432882	7.0007
			0.760063	7.60076	0.365116	7.60076		0.855708	7.40074	0.534245	7.40074		0.815795	7.20072	0.44239	7.20072
			0.779719	7.80078	0.373183	7.80078		0.880333	7.60076	0.542762	7.60076		0.820651	7.40074	0.451748	7.40074
			0.799376	8.0008	0.381162	8.0008		0.892646	7.80078	0.551145	7.80078		0.830363	7.60076	0.460957	7.60076
			0.812481	8.20082	0.389055	8.20082		0.90188	8.0008	0.559396	8.0008		0.835219	7.80078	0.47002	7.80078
			0.819033	8.40084	0.39686	8.40084		0.911114	8.20082	0.567519	8.20082		0.840075	8.60086	0.47894	8.60086
			0.825585	8.60086	0.404581	8.60086		0.91727	8.40084	0.575514	8.40084		0.844931	9.0009	0.487719	9.0009
			0.832138	8.80088	0.412217	8.80088		0.923426	8.60086	0.583383	8.60086		0.864355	9.20092	0.496358	9.20092
			0.845242	9.40094	0.41977	9.40094		0.938817	8.80088	0.59113	8.80088		0.874066	9.40094	0.50486	9.40094
			0.851794	9.60096	0.42724	9.60096		0.948051	9.0009	0.598754	9.0009		0.878922	9.80098	0.513228	9.80098
			0.864899	10.001	0.434628	10.001		0.951129	9.20092	0.60626	9.20092		0.883778	10.001	0.521463	10.001
			0.871451	10.201	0.441936	10.201		0.954207	9.40094	0.613648	9.40094		0.888634	10.201	0.529568	10.201
			0.878003	10.8011	0.449164	10.8011		0.960363	9.60096	0.62092	9.60096		0.89349	10.401	0.537544	10.401
			0.884556	11.0011	0.456313	11.0011		0.96652	9.80098	0.628078	9.80098		0.898346	10.6011	0.545394	10.6011
			0.904212	11.8012	0.463384	11.8012		0.975754	10.001	0.635123	10.001		0.912914	10.8011	0.553119	10.8011
			0.910765	13.2013	0.470377	13.2013		0.978832	10.6011	0.642059	10.6011		0.91777	11.0011	0.560722	11.0011
			0.917317	13.4013	0.477294	13.4013		0.984988	10.8011	0.648885	10.8011		0.927482	11.2011	0.568205	11.2011
			0.923869	14.2014	0.484136	14.2014		0.991144	11.0011	0.655605	11.0011		0.932338	11.4011	0.575569	11.4011
			0.930422	14.8015	0.490903	14.8015		0.994222	11.6012	0.662219	11.6012		0.946905	11.6012	0.582816	11.6012
			0.936974	15.0015	0.497595	15.0015		0.997301	12.6013	0.66873	12.6013		0.951761	11.8012	0.589948	11.8012
					0.504215			1.00038	13.0013	0.675139	13.0013		0.961473	12.0012	0.596968	12.0012
					0.510762			1.00653	13.2013	0.681447	13.2013		0.966329	12.4012	0.603876	12.4012
					0.517238			1.00961	13.8014	0.687656	13.8014		0.971185	13.0013	0.610675	13.0013
					0.523643			1.01269	14.8015	0.693768	14.8015		0.980897	13.6014	0.617366	13.6014
					0.529978			1.01577	15.2015	0.699785	15.2015		0.985753	14.0014	0.623951	14.0014
					0.536244					0.705707			0.995465	14.2014	0.630431	14.2014
					0.542441					0.711536			1.00032	14.4014	0.636809	14.4014
					0.54857					0.717273			1.00518	14.8015	0.643086	14.8015
					0.554633					0.722921			1.01003	15.0015	0.649264	15.0015
					0.560629					0.728481					0.655343
					0.56656					0.733953					0.661326
					0.572426					0.739339					0.667215
					0.578228					0.744641					0.67301
					0.583966					0.74986					0.678713
					0.589642					0.754997					0.684326
					0.595255					0.760054					0.68985
					0.600808					0.765031					0.695286
					0.606299					0.76993					0.700636
					0.611731					0.774753					0.705902
					0.617103					0.7795					0.711084
					0.622417					0.784172					0.716184
					0.627672					0.788772					0.721203
					0.63287					0.793299					0.726142
					0.638011					0.797755					0.731004
					0.643096					0.802142					0.735788
					0.648126					0.806459					0.740496
					0.6531					0.810709					0.74513
					0.658021					0.814893					0.749691
					0.662887					0.81901					0.754179
					0.6677					0.823064					0.758596
					0.672461					0.827054					0.762943
					0.677169					0.830981					0.767221
					0.681826					0.834846					0.771431
					0.686432					0.838652					0.775575
					0.690988					0.842397					0.779653
					0.695494					0.846084					0.783666
					0.699951					0.849713					0.787616
					0.704359					0.853285					0.791503
					0.708719					0.856801					0.795329
					0.713031					0.860262					0.799094
					0.717297					0.863669					0.802799
					0.721515					0.867022					0.806446
					0.725688					0.870323					0.810035
					0.729814					0.873572					0.813567
					0.733896					0.87677					0.817043
					0.737933					0.879918					0.820464
					0.741926					0.883017					0.82383
					0.745876					0.886067					0.827144
					0.749782					0.889069					0.830404
					0.753645					0.892024					0.833614
					0.757467					0.894933					0.836772
					0.761246					0.897797					0.83988
					0.764984					0.900615					0.842939
					0.768682					0.903389					0.84595
					0.772339					0.90612					0.848913
					0.775956					0.908808					0.851829
					0.779533					0.911454					0.854698
					0.783071					0.914058					0.857522
					0.786571					0.916622					0.860302
					0.790033					0.919145					0.863037
					0.793456					0.921629					0.865729
					0.796842					0.924074					0.868379
					0.800191					0.926481					0.870986
					0.803504					0.92885					0.873552
					0.80678					0.931181					0.876078
					0.810021					0.933477					0.878563
					0.813226					0.935736					0.881009
					0.816396					0.93796					0.883417
					0.819532					0.940149					0.885786
					0.822633					0.942303					0.888117
					0.8257					0.944424					0.890412
					0.828734					0.946512					0.89267
					0.831735					0.948567					0.894893
					0.834703					0.950589					0.89708
					0.837638					0.952581					0.899233
					0.840541					0.95454					0.901351
					0.843413					0.956469					0.903436
					0.846253					0.958368					0.905488
					0.849062					0.960237					0.907508
					0.851841					0.962077					0.909495
					0.854589					0.963888					0.911451
					0.857307					0.965671					0.913376
					0.859995					0.967425					0.91527
					0.862654					0.969153					0.917135
					0.865284					0.970853					0.91897
					0.867886					0.972526					0.920775
					0.870458					0.974173					0.922552
					0.873003					0.975795					0.924301
					0.87552					0.977391					0.926023
					0.878009					0.978962					0.927717
					0.880471					0.980508					0.929384
					0.882906					0.98203					0.931025
					0.885315					0.983528					0.932639
					0.887697					0.985003					0.934229
					0.890054					0.986455					0.935793
					0.892384					0.987884					0.937332
					0.894689					0.98929					0.938847
					0.896969					0.990675					0.940337
					0.899224					0.992037					0.941805
					0.901454					0.993379					0.943249
					0.90366					0.994699					0.94467
					0.905842					0.995999					0.946068
					0.908					0.997278					0.947445
					0.910134					0.998537					0.948799
					0.912245					0.999777					0.950132
					0.914333					1.001					0.951444
					0.916398					1.0022					0.952735
					0.918441					1.00338					0.954006
					0.920461					1.00454					0.955257
					0.922459					1.00569					0.956488
					0.924436					1.00682					0.957699
					0.92639					1.00793					0.958891
					0.928324					1.00902					0.960064
					0.930236					1.01009					0.961219
					0.932127					1.01115					0.962355
					0.933998					1.01219					0.963473
					0.935848					1.01322					0.964574
					0.937678					1.01423					0.965657
					0.939488					1.01522					0.966723
					0.941278					1.0162					0.967772
					0.943049					1.01716					0.968805
					0.9448					1.01811					0.969821
					0.946533					1.01904					0.970821
					0.948246					1.01996					0.971805
					0.94994					1.02087					0.972773
					0.951616					1.02176					0.973727
					0.953274					1.02263					0.974665
					0.954914					1.02349					0.975588
					0.956535					1.02434					0.976497
					0.958139					1.02518					0.977391
					0.959725					1.026					0.978271
					0.961295					1.02681					0.979137
					0.962846					1.0276					0.979989
					0.964381					1.02839					0.980828
					0.9659					1.02916					0.981654
					0.967401					1.02992					0.982466
					0.968886					1.03067					0.983266
					0.970355					1.0314					0.984053
					0.971808					1.03213					0.984827
					0.973245					1.03284					0.98559
					0.974666					1.03354					0.98634
					0.976072					1.03423					0.987078
					0.977463					1.03491					0.987804
					0.978838					1.03558					0.988519
					0.980198					1.03624					0.989223

## Sheet: Figure 5C
Figure 5C
syx(192-253):dSN25 (µM)	Secretory Vesicle	Number of Bilayers	Normalized Docking (± standard error)	Number of Docking Events	Number of Fusion Events
0	SV	4	1.0 ± 0.2	181	2
	DCV	5	1.00 ± 0.05	324	8
	INS	4	1.0 ± 0.2	192	5
0.25	SV	5	0.51 ± 0.06	115	1
	DCV	3	0.69 ± 0.04	134	1
	INS	5	0.80 ± 0.03	192	1
0.5	SV	5	0.26 ± 0.01	58	0
	DCV	5	0.41 ± 0.1	134	2
	INS	5	0.53 ± 0.1	126	2
0.75	SV	5	0.10 ± 0.02	23	0
	DCV	5	0.16 ± 0.06	52	0
	INS	5	0.25 ± 0.08	49	1
1	SV	4	0.04 ± 0.02	8	0
	DCV	5	0.06 ± 0.02	18	0
	INS	5	0.15 ± 0.06	37	0
2	SV	3	0.03 ± 0.03	3	0
	DCV	3	0.01 ± 0.03	2	0
	INS	4	0.04 ± 0.02	5	0

## Sheet: Figure 5D
Conditon	secretory vesicle	number of experiments	Fusion Probability (%)	Number of Docked Vesicles	Number of Fusion Events	k ± fit error (s-1) (y- axis)	Δt calcium (s)
no inhibitor	SV	5	77 ± 3	222	171	4.4 ± 0.4
	DCV	5	70 ± 3	233	161	0.31 ± 0.02
	INS	5	59 ± 3	215	125	0.11 ± 0.007
0.5 µM inhibitor	SV	8	77.0 ± 1.4	208	160	3.7 ± 0.21	0.17 ± 0.06
	DCV	8	67.7 ± 2.3	189	130	0.31 ± 0.01	0.2 ± 0.1
	INS	8	60.6 ± 2.0	292	180	0.11 ± 0.01	0.2 ± 0.2

## Sheet: Supplmentary Figure 5
C-peptide-GFP					NPY-mRuby					NPY-mRuby
Fusion Probability (Y axis)	Time from calcium (s)	Fit (Y axis)	Time of FIT		Fusion Probability (Y axis)	Time from calcium (s)	Fit (Y axis)	Time of FIT		Fusion Probability (Y axis)	Time from calcium (s)	Fit (Y axis)	Time of FIT
0.4696	0.40004	2.7338	0.40004		1.91087	0.40004	2.75776	0.40004		1.51169	0.20002	1.40545	0.20002
2.348	0.60006	4.0582	0.60006		3.18478	0.60006	4.08828	0.60006		2.26753	0.60006	4.12364	0.60006
2.8176	0.80008	5.35505	0.80008		4.4587	0.80008	5.38758	0.80008		3.02338	0.80008	5.43774	0.80008
5.1656	1.20012	7.86839	1.20012		6.36957	1.0001	6.65639	1.0001		3.77922	1.0001	6.72274	1.0001
5.6352	1.40014	9.086	1.40014		8.91739	1.20012	7.89542	1.20012		6.04675	1.20012	7.97928	1.20012
7.9832	1.60016	10.2783	1.60016		10.8283	1.40014	9.10536	1.40014		8.31429	1.40014	9.20799	1.40014
10.8008	1.80018	11.4457	1.80018		11.4652	1.60016	10.2869	1.60016		10.5818	1.60016	10.4095	1.60016
12.2096	2.0002	12.5889	2.0002		12.1022	1.80018	11.4407	1.80018		11.3377	1.80018	11.5844	1.80018
14.5576	2.20022	13.7084	2.20022		14.013	2.0002	12.5675	2.0002		12.8494	2.0002	12.7332	2.0002
15.4968	2.40024	14.8045	2.40024		15.287	2.20022	13.6678	2.20022		13.6052	2.40024	14.9551	2.40024
16.436	2.60026	15.8778	2.60026		15.9239	2.40024	14.7422	2.40024		15.8727	2.60026	16.0293	2.60026
18.3144	2.80028	16.9288	2.80028		19.1087	2.60026	15.7915	2.60026		18.8961	2.80028	17.0797	2.80028
19.2536	3.0003	17.958	3.0003		19.7457	3.0003	17.8167	3.0003		19.6519	3.60036	21.0537	3.60036
20.1928	3.20032	18.9657	3.20032		21.0196	3.40034	19.748	3.40034		22.6753	3.80038	21.9928	3.80038
20.6624	3.40034	19.9525	3.40034		22.2935	3.60036	20.6797	3.60036		23.4312	4.0004	22.9111	4.0004
21.6016	3.60036	20.9187	3.60036		22.9304	3.80038	21.5896	3.80038		24.187	4.20042	23.8091	4.20042
22.5408	3.80038	21.8649	3.80038		23.5674	4.0004	22.4782	4.0004		26.4545	4.40044	24.6872	4.40044
23.0104	4.0004	22.7914	4.0004		24.2043	4.40044	24.1932	4.40044		28.7221	4.80048	26.3854	4.80048
24.4192	4.20042	23.6986	4.20042		24.8413	4.60046	25.0206	4.60046		29.4779	5.0005	27.2064	5.0005
27.7064	4.40044	24.5869	4.40044		26.1152	4.80048	25.8286	4.80048		30.2338	5.60056	29.5619	5.60056
28.176	4.80048	26.3085	4.80048		27.3891	5.0005	26.6177	5.0005		31.7455	6.40064	32.4662	6.40064
28.6456	5.0005	27.1426	5.0005		28.0261	5.40054	28.1407	5.40054		33.2571	6.60066	33.1525	6.60066
30.0544	5.20052	27.9593	5.20052		29.3	5.80058	29.593	5.80058		35.5247	6.80068	33.8237	6.80068
30.524	5.40054	28.759	5.40054		29.937	6.40064	31.6462	6.40064		36.2805	7.0007	34.4799	7.0007
32.4024	5.60056	29.5421	5.60056		31.2109	6.60066	32.2987	6.60066		37.7922	7.20072	35.1216	7.20072
32.872	6.0006	31.0597	6.0006		31.8478	6.80068	32.9359	6.80068		38.5481	7.40074	35.7491	7.40074
33.8112	6.40064	32.5149	6.40064		32.4848	7.20072	34.1658	7.20072		40.0597	8.0008	37.5495	8.0008
34.7504	6.60066	33.2198	6.60066		33.7587	7.40074	34.7592	7.40074		43.0831	8.80088	39.7692	8.80088
35.22	7.20072	35.248	7.20072		34.3957	7.80078	35.9045	7.80078		43.839	9.20092	40.8067	9.20092
38.0376	7.40074	35.8961	7.40074		35.6696	8.0008	36.4571	8.0008		44.5948	9.40094	41.3083	9.40094
39.916	7.60076	36.5307	7.60076		36.3065	8.20082	36.9967	8.20082		45.3506	10.401	43.6544	10.401
41.3248	7.80078	37.1521	7.80078		36.9435	8.40084	37.5236	8.40084		46.1065	10.6011	44.0929	10.6011
41.7944	8.40084	38.9399	8.40084		37.5804	9.20092	39.5106	9.20092		46.8623	11.6012	46.1439	11.6012
42.264	9.20092	41.1549	9.20092		38.2174	9.40094	39.9785	9.40094		48.374	12.4012	47.6271	12.4012
42.7336	9.40094	41.6801	9.40094		38.8543	9.60096	40.4355	9.60096		49.1299	13.6014	49.6171	13.6014
43.2032	9.60096	42.1945	9.60096		40.1283	9.80098	40.8817	9.80098		49.8857	14.2014	50.5161	14.2014
44.612	10.201	43.6741	10.201		40.7652	10.001	41.3175	10.001		50.6416	14.6015	51.0828	14.6015
45.0816	10.401	44.147	10.401		42.0391	11.4011	44.0945	11.4011		51.3974	15.6016	52.3933	15.6016
45.5512	10.8011	45.0634	10.8011		42.6761	11.8012	44.8068	11.8012		52.1532	16.0016	52.8777	16.0016
46.96	11.2011	45.942	11.2011		43.313	12.0012	45.1504	12.0012		52.9091	16.6017	53.5649	16.6017
47.8992	11.6012	46.7845	11.6012		43.95	12.2012	45.486	12.2012		53.6649	16.8017	53.7838	16.8017
48.3688	11.8012	47.1927	11.8012		45.2239	12.4012	45.8137	12.4012		54.4208	18.4018	55.3698	18.4018
48.8384	12.0012	47.5924	12.0012		45.8609	12.6013	46.1337	12.6013		55.1766	20.002	56.6956	20.002
49.308	12.2012	47.9837	12.2012		46.4978	13.2013	47.0494	13.2013		55.9325	20.6021	57.1346	20.6021
51.1864	12.4012	48.3669	12.4012		47.1348	13.6014	47.6246	13.6014		56.6883	21.2021	57.5451	21.2021
51.656	13.0013	49.4694	13.0013		47.7717	13.8014	47.9021	13.8014		57.4442	24.8025	59.5048	24.8025
52.1256	13.4013	50.1667	13.4013		49.6826	14.4014	48.6961	14.4014		58.2	30.8031	61.4358	30.8031
52.5952	13.6014	50.5045	13.6014		50.3196	15.0015	49.4356	15.0015
53.0648	14.2014	51.4763	14.2014		50.9565	15.2015	49.6706	15.2015
53.5344	15.4015	53.2454	15.4015		51.5935	16.0016	50.5567	16.0016
54.4736	15.6016	53.5192	15.6016		52.2304	17.4017	51.9186	17.4017
54.9432	16.8017	55.0463	16.8017		52.8674	18.0018	52.4364	18.0018
55.4128	17.8018	56.1797	17.8018		53.5043	19.2019	53.3677	19.2019
55.8824	18.8019	57.2	18.8019		54.1413	19.802	53.7859	19.802
56.352	19.4019	57.7627	19.4019		54.7783	20.6021	54.2991	20.6021
56.8216	21.6022	59.5472	21.6022		55.4152	20.8021	54.4199	20.8021
57.2912	22.0022	59.8296	22.0022		56.0522	22.4022	55.2901	22.4022
57.7608	26.6027	62.3512	26.6027		56.6891	22.6023	55.3877	22.6023
58.2304	28.0028	62.9061	28.0028		57.3261	23.2023	55.667	23.2023
58.7	30.203	63.6289	30.203		57.963	23.4023	55.7557	23.4023
					58.6	30.203	57.8016	30.203
